# Supplementary material for: Strategies for Enhancing the Implementation of Universal Mental Health Prevention Programs in Schools: A Systematic Review
Source: Prev Sci. 2022 Sep 13;24(2):337–52. doi: 10.1007/s11121-022-01434-9 (PMC9938015; doi:10.1007/s11121-022-01434-9)
Supplement: Supplementary file 3 — Supplementary file3 (XLSX 27 KB) [file 11121_2022_1434_MOESM3_ESM.xlsx]

## Sheet: Sheet1
Supplementary File 3. Quality appraisal ratings
Article	SCREENING QUESTIONS		QUALITATIVE STUDIES					QUANTITATIVE NON-RANDOMIZED STUDIES					QUANTITATIVE RANDOMIZED CONTROLLED TRIALS					MIXED METHODS STUDIES					OVERALL APPRAISAL
	Are there clear research questions?	Do the collected data allow to address the research questions?	Is the qualitative approach appropriate to answer the research question?	Are the qualitative data collection methods adequate to address the research question?	Are the findings adequately derived from the data?	Is the interpretation of results sufficiently substantiated by data?	Is there coherence between qualitative data sources, collection, analysis and interpretation?	Are the participants representative of the target population?	Are measurements appropriate regarding both the outcome and intervention (or exposure)?	Are there complete outcome data?	Are the confounders accounted for in the design and analysis?	During the study period, is the intervention administered (or exposure occurred) as intended?	Is randomization appropriately performed?	Are the groups comparable at baseline?	Are there complete outcome data?	Are outcome assessors blinded to the intervention provided?	Did the participants adhere to the assigned intervention?	Is there an adequate rationale for using a mixed methods design to address the research question?	Are the different components of the study effectively integrated to answer the research question?	Are the outputs of the integration of qualitative and quantitative components adequately interpreted?	Are divergences and inconsistencies between quantitative and qualitative results adequately addressed?	Do the different components of the study adhere to the quality criteria of each tradition of the methods involved?	Include/Exclude/Seek further information
MIXED METHODS STUDIES
Poduska 2014	No	Can't tell	Can't tell	Can't tell	No	No	Can't tell	Can't tell	Can't tell	Can't tell	No	Yes						No	No	No	No	No	Include
Anyon 2016	Yes	Yes	Yes	Yes	Yes	Yes	Yes	Yes	Yes	Yes	Yes	Yes						Yes	Yes	Yes	Yes	Yes	Include
Livet 2018	Yes	Yes	Yes	Yes	Yes	Yes	Yes	No	Yes	Yes	Yes	Yes						Yes	Yes	Yes	Yes	No	Include
QUANTITATIVE RANDOMIZED CONTROLLED TRIALS
Becker 2014	Yes	Yes											Yes	Yes	Yes	No	Yes						Include
Bradshaw 2008	Yes	Yes											Yes	Yes	Yes	No	Yes						Include
Bradshaw 2010	Yes	Yes											Yes	Yes	Yes	No	Yes						Include
Reinke 2012	No	Can't tell											Can't tell	Yes	Yes	No	Yes						Include
Fallon 2018	Yes	Yes											Can't tell	Yes	Yes	No	Yes						Include
QUANTITATIVE NON-RANDOMIZED STUDIES
von der Embse 2019	Yes	Yes						Can't tell	Yes	No	No	Yes											Include
Pas 2015	Yes	Yes						Yes	Yes	Yes	Yes	Yes											Include
Johnson 2018	Yes	Yes						Yes	Yes	Yes	Yes	Yes											Include
McDaniel and Bloomfield 2020	Yes	Yes						Yes	Yes	Yes	No	Yes											Include
Oliver 2015	Yes	Yes						Yes	Yes	Yes	Yes	Yes											Include
Hagermoser Sanetti 2018	Yes	Yes						Can't tell	Yes	Yes	Yes	Yes											Include
Cook 2015	Yes	Yes						Yes	Yes	Yes	Yes	Yes											Include
QUALITATIVE STUDIES
Lohrmann 2008	Yes	Yes	Yes	Yes	No	No	Yes																Include
Freeman 2014	Yes	Yes	Yes	Yes	No	Yes	Can't tell																Include
Mendenhall 2013	Yes	Yes	Yes	Yes	Yes	Yes	Yes																Include
Hudson et al. 2020	Yes	Yes	Yes	Yes	Yes	Yes	Yes																Include
Leadbeater 2012	Yes	Yes	Yes	Yes	Yes	Yes	Yes																Include
Arnold 2020	Yes	Yes	Yes	Yes	Yes	Yes	Yes																Include
